# Supplementary material for: DNA Copy Number Alterations and Copy Neutral Loss of Heterozygosity in Adult Ph-Negative Acute B-Lymphoblastic Leukemia: Focus on the Genes Involved
Source: Int J Mol Sci. 2023 Dec 18;24(24):17602. doi: 10.3390/ijms242417602 (PMC10744257; doi:10.3390/ijms242417602)
Supplement: Supplementary file 1 [file ijms-24-17602-s001.zip]

Archive with 5 entries (5 files):
- Figure S1.pdf
- Table S1 CMA data, events and genes involved for  36 B-ALL patients.xlsx
- Table S2. Immunophenotype, clonal heterogeneity, MRD, blinatumomab therapy, allo-HSCT and clinical outcome.xlsx
- Table S3.  Genes, aberrations, locations and summary of proteins functions.xlsx
- Table S4.pdf
