# Supplementary material for: DNA Copy Number Alterations and Copy Neutral Loss of Heterozygosity in Adult Ph-Negative Acute B-Lymphoblastic Leukemia: Focus on the Genes Involved
Source: Int J Mol Sci. 2023 Dec 18;24(24):17602. doi: 10.3390/ijms242417602 (PMC10744257; doi:10.3390/ijms242417602)
Supplement: Supplementary file 1 [file ijms-24-17602-s001.zip › Table S2. Immunophenotype, clonal heterogeneity, MRD, blinatumomab therapy, allo-HSCT and clinical outcome.xlsx]

## Sheet: Лист1
Table S2. Immunophenotype, clonal heterogeneity, MRD, blinatumomab therapy, allo-HSCT and clinical outcome
# patient	% blasts in bone marrow at diagnosis	% MRD +70 day	Clonal heterogeneity at diagnosis (1 - yes, 0 - no)	MRD +70 day clonal heterogeneity(1 - yes, 0 - no)	IPT at diagnosis	MRD IPT (+70 day)	blinatumomab (1 - yes, 0 - no)	Allo-HSCT	Overall Survival (months)	Relapse	Dead
1		0.1		0		CD19+CD10-CD34+CD38-CD20-CD45-CD24+/-CD58+	1	0	29.6393	0	0
2	29.3	0	0		CD19+CD34+/-CD10-CD20-CD24-CD38+CD58highCD45dim		0	1	26.1311	1	0
3	86.7	0.06	0	0	CD19dimCD10±CD34+CD22+CD38+CD20+CD45dimCD24+CD58+CRFL-2+	CD19highCD10-CD34dimCD38-CD20-CD45-CD24highCD58+CD22+	1	0	13.5738	0	0
4		0					0	1	24.7869	0	0
5	43.8	0.011	0	0	CD19dimCD10highCD34highCD22dimCD38+CD20-CD45-CD24+CD58high	CD19dimCD10highCD34highCD38-CD20-CD45-CD24+CD58highCD22±	1	0	24.7213	0	0
6	93.6	0.06	1	0	CD19+CD10±CD34+CD22+CD38+CD20-/+CD45dimCD24±CD58+	CD19+CD10-/+CD34highCD38-/+CD20-CD45-CD24+CD58+CD22-	1	0	23.2131	0	0
7	69.91	0	1		CD19+CD10highCD34-/+CD58+CD20-CD22+CD24±CD38+CD45dim		0	0	15.1148	0	0
8	93.8		n/d		CD19+CD10-CD34-/+CD38+CD45dim		1	0	5.3443	0	1
9	91.6	0	1		CD19+CD10highCD34-/+CD22+CD38+CD20+CD45-/+CD24+CD58high		0	0	14.0328	0	0
10	92		1		CD19+CD10-CD34-/+CD22+/-CD38+CD20-CD45dimCD24-/+CD58high		0	1	11.1148	1	1
12	88.4	0.04	1	1	CD19+CD10+/-CD34+CD58highCD20-CD22+/-CD24+CD38+CD45-/+	CD19+CD10-/+CD34highCD38-CD20-CD22+CD58+CD45dimCD24+	1	0	11.2459	0	0
13	86.9	0	1		CD19+CD10+CD34-/+CD22+CD38+CD20-/+CD45-/+CD24+CD58+		0	0	11.0164	0	0
14	84.8	0	1		CD19+CD10+CD34+CD22+CD38+CD20-CD45-/+CD24+CD58high		0	0	10.3279	0	0
15	85	0.198	1	1	CD19+CD10+CD34+CD22+CD38+CD20+/-CD45-/+CD24+CD58high	CD19+CD10+CD34-CD38-CD20+CD22+CD58+CD45+/-CD24+	1	0	10.1311	0	0
16	92.4	0.024	1	0	CD19+CD10+CD34+CD38dimCD20+/-CD22+CD58+CD45-/+CD24+	CD19+CD10highCD34+CD38-CD20-CD22highCD58+CD45-CD24+	1	0	8.6557	0	0
17		0						0	6.2295	0	0
18		0.007		0		CD19+CD10highCD34-CD38dimCD20-CD22dimCD58highCD45dimCD24+	0	1	10.2623	0	0
19							0	0	6.1639	0	1
21							0	0	2.0984	0	1 (of infection)
22		0					0	0	11.7705	0	0
23		0					0	0	7.8689	0	0
24	81.6	8.24	0	0	CD19+CD20-CD38+CD10-CD34+CD58+CD45dim	CD19+CD20-CD38+CD10-CD34+CD58+CD45dim	1	0	36.1639	0	0
25		0					0	0	46.459	0	0
26	45.2	2.2	0	0	CD19+CD34+CD10+CD38-CD58+CD20-CD45-	CD19+CD34+CD10-/+CD38-CD58+CD20-CD45-	0	0	36	0	0
27		0					0	0	19.2459	1	1
28	44.6	0.05	0	0	CD19+CD34+CD10-/+CD38+CD20-CD45dim	CD19+CD20dimCD38+CD10-CD34+CD58-CD45+	0	1	30.8525	0	0
29	0.86	0	0		CD19+CD34+CD10+CD38+CD58+CD20+CD22+CD45dim		0	0	47.2787	0	0
30		0					0	0	41.0492	0	0
31	94.38	0.003	1	0	CD19+CD38+CD45dimCD10+/-CD34+CD58+CD20-	CD19highCD38+CD45dimCD10-/+CD34+CD58+CD20-CD24+	1	0	31.1148	1	1
32	14.62	0.319	0	1	CD19+CD10highCD34+CD38+CD45-CD58+CD20±CD24+CD22±	CD19+CD10highCD34highCD22+CD38+CD20-/+CD45-CD24+CD58+	1	1	31.9344	0	0
34	86.5	0	1		CD19+CD10+/-CD34+CD38+CD20-/+CD22+CD58+CD45dimCD24dim		0	0	4.0984	0	0
35	80	0.015	0	0	CD22+CD45-CD10+CD34-/+CD20-CD38dim	CD22+CD45-CD10+CD34±CD20-CD38+	0	0	.	.	.
36	36.6	0	0		CD19+CD45-CD10+CD38-CD20-CD34+		0	0	27.6393	0	0
37	84.6	0.007	1	0	CD19+CD45-/+CD10+/-CD34+/-CD38dimCD20-/+CD58high	CD19+CD45lowCD10+CD34+CD38lowCD20-CD58+	0	0	35.2459	0	0
38		0.345		0		CD19+CD45dimCD10+CD34-CD20dimCD38+CD58+	0	0	1.4426	1	1
39		0.006		0		CD19+CD20-CD22-CD10-CD24-CD34↑CD38+CD45↓CD58↑	0	0	6.1967	1	1
