# Supplementary material for: DNA Copy Number Alterations and Copy Neutral Loss of Heterozygosity in Adult Ph-Negative Acute B-Lymphoblastic Leukemia: Focus on the Genes Involved
Source: Int J Mol Sci. 2023 Dec 18;24(24):17602. doi: 10.3390/ijms242417602 (PMC10744257; doi:10.3390/ijms242417602)
Supplement: Supplementary file 1 [file ijms-24-17602-s001.zip › Table S3. Genes, aberrations, locations and summary of proteins functions.xlsx]

## Sheet: Лист1
Table S3. Genes, aberrations, locations and summary of proteins functions
CNA+cnLOH events		Gene	chr location	prot.function[DOI]
15	4loss0/8loss/3gain	CDKN2A/B	9p21. 3	Cyclin dependent kinase inhibitor , tumor suppressor gene
15	1loss0/5loss/4cnLOH/5gain	DOCK8*	9p24.3	Guanine nucleotide exchange factor (GEF) during immune responses required for interstitial dendritic cell (DC) migration by locally activating CDC42 at the leading edge membrane of DC
13	7loss/6gain	TP53	17p13.1	Tumor suppressor in many tumor types; induces growth arrest or apoptosis depending on the physiological circumstances and cell type
13	6loss/4cnLOH/3gain	SMARCA2	9p24.3	SWI/SNF Related, Matrix Associated, Actin Dependent Regulator Of Chromatin, Subfamily A, Member 2 Involved in transcriptional activation and repression of select genes by chromatin remodeling (alteration of DNA-nucleosome topology).
12	6loss/3cnLOH/3gain	PAX5	9p13	B cell–specific transcription factor
12	7loss/1cnLOH/4gain	XPA; FOXE1; HEMGN	9q22.33	XPA - DNA Damage Recognition And Repair Factor involved in DNA excision repair. Initiates repair by binding to damaged sites with various affinities, depending on the photoproduct and the transcriptional state of the region. FOXE1 - Transcription factor that binds consensus sites on a variety of gene promoters and activate their transcription. HEMGN - Regulates the proliferation and differentiati…
12	4loss/1cnLOH/7gain	USP45	6q16.2	Catalyzes the deubiquitination of SPDL1, plays a role in the repair of UV-induced DNA damage via deubiquitination of ERCC1, promoting its recruitment to DNA damage sites
11	5loss/1cnLOH/5gain	NF1	17q	Negative regulator of the ras signal transduction pathway
10	4loss/1cnLOH/5gain	IGF2BP1	17q21.32	RNA-binding factor that recruits target transcripts to cytoplasmic protein-RNA complexes (mRNPs). Promotes the directed movement of tumor-derived cells by fine-tuning intracellular signaling networks. Binds to MAPK4 3'-UTR and inhibits its translation. hence preventing MYC cleavage by endonucleases and possibly microRNA targeting to MYC-CRD Interacts with PTEN transcript open reading frame (ORF) …
9	5gain/1gain4x/3gain5x	ERG	21q22.2	ETS Transcription Factor ERG. This gene encodes a member of the erythroblast transformation-specific (ETS) family of transcriptions factors. All members of this family are key regulators of embryonic development, cell proliferation, differentiation, angiogenesis, inflammation, and apoptosis.
9	5gain/1gain4x/3gain5x	TMPRSS2	21q22.2	Plasma membrane-anchored serine protease that cleaves at arginine residues, facilitates human coronaviruses SARS-CoV and SARS-CoV-2 infections via two independent mechanisms.
9	4loss/5gain	CRLF2, P2RY8	Xp22.23	Receptor for thymic stromal lymphopoietin (TSLP). Forms a functional complex with TSLP and IL7R which is capable of stimulating cell proliferation through activation of STAT3 and STAT5. Also activates JAK2
9	2loss/7gain	FGFR3	4p16.3	Tyrosine-protein kinase that acts as cell-surface receptor for fibroblast growth factors and plays an essential role in the regulation of cell proliferation, differentiation and apoptosis.
8	8 loss	IKZF1	7p12.2	KZF1 regulates the transcription of genes implicated in pre-B-cell receptor signaling, cell survival, stromal-cell adhesion and B-cell commitment, such as Pax5, Foxo1 and Ebf1.
8	1loss/7gain	RUNX2	6p21.1	Transcription factor involved in osteoblastic differentiation and skeletal morphogenesis, T-cell receptor enhancers, inhibits KAT6B-dependent transcriptional activation.
8	1loss/7gain	ARID1B	6q25.3	AT-Rich Interaction Domain 1B involved in transcriptional activation and repression of select genes by chromatin remodeling (alteration of DNA-nucleosome topology).
7	7 loss	CIP2A	3q13.13	Cellular Inhibitor Of PP2A - oncoprotein that inhibits PP2A and stabilizes MYC in human malignancies. Promotes anchorage-independent cell growth and tumor formation.
7	6loss/1gain	PIK3CA	3q26.32	Phosphoinositide-3-kinase (PI3K) plays a key role by recruiting PH domain-containing proteins to the membrane, including AKT1 and PDPK1, activating signaling cascades involved in cell growth, survival, proliferation, motility and morphology.
6	3loss/3gain	ATM	11q22.3	Serine/threonine protein kinase which activates checkpoint signaling upon double strand breaks (DSBs), apoptosis and genotoxic stresses such as ionizing ultraviolet A light (UVA), thereby acting as a DNA damage sensor
6	6 loss	RB1	13q14.2	RB Transcriptional Corepressor 1 - tumor suppressor that is a key regulator of the G1/S transition of the cell cycle
6	2loss/1cnLOH/3gain	BIRC3	11q22.3	Multi-functional protein which regulates not only caspases and apoptosis, but also modulates inflammatory signaling and immunity, mitogenic kinase signaling and cell proliferation, as well as cell invasion and metastasis. Acts as an E3 ubiquitin-protein ligase regulating NF-kappa-B signaling and regulates both canonical and non-canonical NF-kappa-B signaling by acting in opposite directions
6	6gain	MYC	8q24.21	MYC Proto-Oncogene - transcription factor that binds DNA in a non-specific manner, yet also specifically recognizes the core sequence 5'-CAC[GA]TG-3', activates the transcription of growth-related genes.
5	5loss	IKZF3	17q12-q21.1	Transcription factor that plays an important role in the regulation of lymphocyte differentiation. Plays an essential role in regulation of B-cell differentiation, proliferation and maturation to an effector state. Involved in regulating BCL2 expression and controlling apoptosis in T-cells in an IL2-dependent manner.
5	5loss	ETV6	12p13.2	ETV6 is a strong transcriptional repressor, acting through its HLH and internal domains
5	4loss/1gain	ZNF384	12p13.31	Transcription factor that binds the consensus DNA sequence [GC]AAAAA. Seems to bind and regulate the promoters of MMP1, MMP3, MMP7 and COL1A1
5	2loss/2cnLOH/1gain	PTPRJ	11p11.12	Tyrosine phosphatase plays a role in cell adhesion, migration, proliferation and differentiation, negative regulator of cell proliferation, negative regulator of PDGF-stimulated cell migration; through dephosphorylation of PDGFR, Negatively regulates T-cell receptor (TCR) signaling
5	3loss/1cnLOH/1gain	CCL20	2q36.3	C-C Motif Chemokine Ligand 20 - acts as a ligand for C-C chemokine receptor CCR6. The ligand-receptor pair CCL20-CCR6 is responsible for the chemotaxis of dendritic cells (DC), effector/memory T-cells and B-cells and plays an important role at skin and mucosal surfaces under homeostatic and inflammatory conditions, as well as in pathology, including cancer and various autoimmune diseases
5	4loss/1gain	PAX3	2q36.1	Transcription factor that may regulate cell proliferation, migration and apoptosis, transcriptional activator of MITF, acting synergistically with SOX10
4	2loss/1cnLOH/1gain	MTCH2	11p11.12	Protein insertase acts as a receptor for the truncated form of pro-apoptotic BH3-interacting domain death agonist (p15 BID) and has therefore a critical function in apoptosis
4	3loss/1gain	TCF3	19p13.3	E proteins activate transcription by binding to regulatory E-box sequences on target genes as heterodimers or homodimers, and are inhibited by heterodimerization with inhibitor of DNA-binding (class IV) helix-loop-helix proteins. E proteins play a critical role in lymphopoiesis, and the encoded protein is required for B and T lymphocyte development. Deletion of this gene or diminished activity of…
3	3loss	IKZF2	2q34	Zinc finger protein Helios is a protein that in humans is encoded by the IKZF2 gene.[5][6][7] This protein is a member of Ikaros family of transcription factors
3	2loss/1gain	BTG1	12q22	member of an anti-proliferative gene family
3	3gain/1gainX5	BTG2	1q32.1	B-cell translocation gene 2 tumor suppressor
3	2loss/1gain	RAG1	11p12	RAG1 mediates the DNA-binding to the conserved recombination signal sequences (RSS) and catalyzes the DNA cleavage activities by introducing a double-strand break between the RSS and the adjacent coding segment.
3	2loss/1gain	RAG2	11p12	Together with RAG1 protein, RAG2 forms a V(D)J recombinase, crucial for maturation of B and T cells
3	3loss	ELK3,	12q23.1	ETS Transcription Factor ELK3 may be a negative regulator of transcription, but can activate transcription when coexpressed with Ras, Src or Mos.
3	3loss	SH2B3	12q24.12	Links T-cell receptor activation signal to phospholipase C-gamma-1, GRB2 and phosphatidylinositol 3-kinase.
3	1loss/2gain	EP300	22q13.2	Functions as histone acetyltransferase and regulates transcription via chromatin remodeling, acetylates HDAC1 leading to its inactivation and modulation of transcription - ОЧЕНЬ МНОГО ПРОТИВОПОЛОЖНЫХ ФУНКЦИЙ!
3	2loss/1gain	MAP2K2	19p13.3	Mitogen-Activated Protein Kinase Kinase 2 activates the ERK1 and ERK2 MAP kinases
3	2loss/1gain	EBI3	19p13.3	Associates with IL27 to form the IL-27 interleukin, regulate T-helper cell development, suppress T-cell proliferation, stimulate cytotoxic T-cell activity, induce isotype switching in B-cells, and that has diverse effects on innate immune cells.
3	3gain	MEF2D	1q22	Transcriptional activator which binds specifically to the MEF2 element, 5'-YTA[AT](4)TAR-3', plays diverse roles in the control of cell growth, survival and apoptosis via p38 MAPK signaling in muscle-specific and/or growth factor-related transcription.
3	1loss/1cnLOH/1gain	MEF2C	5q14.3	Transcription activator which binds specifically to the MEF2 element present in the regulatory regions of many muscle-specific genes. Required for B-cell survival and proliferation in response to BCR stimulation, efficient IgG1 antibody responses to T-cell-dependent antigens and for normal induction of germinal center B-cells.
2	2loss	CEBPA	19q13.13	Transcription factor that coordinates proliferation arrest and the differentiation of myeloid progenitors, adipocytes, hepatocytes, and cells of the lung and the placenta
0	0	TBLXR1	3q26.32	The protein encoded by this gene is thought to be a component of both nuclear receptor corepressor (N-CoR) and histone deacetylase 3 (HDAC 3) complexes, and is required for transcriptional activation by a variety of transcription factors
